# Supplementary material for: Description of Ultra-Processed Food Intake in a Swiss Population-Based Sample of Adults Aged 18 to 75 Years
Source: Nutrients. 2022 Oct 25;14(21):4486. doi: 10.3390/nu14214486 (PMC9659134; doi:10.3390/nu14214486)
Supplement: Supplementary file 1 [file nutrients-14-04486-s001.zip]

Archive with 1 entries (1 files):
- nutrients-1966600-supplementary.pdf
